# Supplementary material for: Proprioceptive and cutaneous sensations in humans elicited by intracortical microstimulation
Source: eLife. 2018 Apr 10;7:e32904. doi: 10.7554/eLife.32904 (PMC5896877; doi:10.7554/eLife.32904)
Supplement: Source code 1. [file elife-32904-code1.zip]

Archive with 10 entries (7 files):
- v2_32904R1_source code file 1/
- v2_32904R1_source code file 1/main.m
- __MACOSX/
- __MACOSX/v2_32904R1_source code file 1/
- __MACOSX/v2_32904R1_source code file 1/._main.m
- v2_32904R1_source code file 1/StimInterface.m
- __MACOSX/v2_32904R1_source code file 1/._StimInterface.m
- v2_32904R1_source code file 1/stimulation_commands.docx
- __MACOSX/v2_32904R1_source code file 1/._stimulation_commands.docx
- __MACOSX/._v2_32904R1_source code file 1
