# Supplementary material for: Proprioceptive and cutaneous sensations in humans elicited by intracortical microstimulation
Source: eLife. 2018 Apr 10;7:e32904. doi: 10.7554/eLife.32904 (PMC5896877; doi:10.7554/eLife.32904)
Supplement: Source code 1. [file elife-32904-code1.zip › v2_32904R1_source code file 1/main.m]

%% Sample test script
%
%   Due to the risks involved in stimulating human cortex, the provided
%   code does not include the ability to interact with the Blackrock
%   Stimulator hardware. Rather, the code is intended to illustrate the
%   communication layer used in our experiments to send stimulation
%   commands.


%% Connect to the stimulator

% create the stimulator object
hStimulator = StimInterface;

% initialize server
hStimulator.loadServer;


%% Execute stimulation commands
waveform_id = 1;
electrode = 1;
polarity = 1;
pulse = 1;
amplitude = 50;
pw = 200;
frequency = 150;
interphase = 53;
duration = 1.0;

% configure waveform in stimulator
cmd = sprintf('w:%d,%d,%d,%d,%d,%d,%d,%d,%d;',waveform_id,polarity,pulse,amplitude,amplitude,pw,pw,frequency,interphase);
hStimulator.sendStringCommand(cmd);

% configure electrode
cmd = sprintf('q:%d,%d;',electrode,waveform_id);
hStimulator.sendStringCommand(cmd);

% configure duration
cmd = sprintf('a:%.1f;',duration);
hStimulator.sendStringCommand(cmd);

% send the start command
cmd = 's;';
hStimulator.sendStringCommand(cmd);


%% Clean up

% delete the stimulator object
delete(hStimulator);
