# Supplementary material for: Proprioceptive and cutaneous sensations in humans elicited by intracortical microstimulation
Source: eLife. 2018 Apr 10;7:e32904. doi: 10.7554/eLife.32904 (PMC5896877; doi:10.7554/eLife.32904)
Supplement: Source code 1. [file elife-32904-code1.zip › v2_32904R1_source code file 1/StimInterface.m]

classdef StimInterface < handle
% STIMINTERFACE Encapsulate UDP communication with the stimulator server.
%
%   Due to the risks involved in stimulating human cortex, the provided
%   code does not include the ability to interact with the Blackrock
%   Stimulator hardware. Rather, the code is intended to illustrate the
%   communication layer used in our experiments to send stimulation
%   commands.
%
%   To create a StimInterface object:
%
%     >> s = StimInterface;
%
%   Then, to send a command to the stim server, use the sendStringCommand
%   function:
%
%     >> cmd = '1,0,0,1;'; % formatted stim command
%     >> s.sendStringCommand(cmd);
%
%   See Stimulation Server documentation for information about formatting
%   stim commands.
% 
%   Finally, to clean up the StimInterface object, use the delete function:
%
%     >> s.delete; % calls finalize internally if the object is still open
%
%   It is important clean up the object since it allocates a network
%   resource.
    
    properties(Access=private)
        stimDirectory % directory containing the stimulation executable
        ipAddress = '127.0.0.1'; % IP address for UDP communication with stim executable
        localPort = 5007; % local port for UDP communication with stim executable
        remotePort = 5006; % remote port for UDP communication with stim executable
        isOpen = false; % whether the interface is open
        isLoaded = false; % whether the server executable is loaded
        hUDP % handle to UDP object for communicating with actual stim executable
    end % END properties(Access=private)
    
    methods
        function this = StimInterface(varargin)
            % STIMINTERFACE Constructor for the StimInterface class
            %
            %   S = STIMINTERFACE;
            %   Create a StimInterface object with default parameters.
            
            % check input arguments
            this.stimDirectory = '.';
            idx = strncmpi(varargin,'stimdirectory',7);
            if any(idx)
                assert(~idx(end),'Expected a keyword-value pair');
                val = varargin{circshift(idx,1,2)};
                assert(ischar(val),'Must provide char input, not "%s"',class(val));
                assert(exist(val,'dir')==7,'Could not find directory "%s"');
                this.stimDirectory = val;
                varargin(idx|circshift(idx,1,2)) = [];
            end
            assert(isempty(varargin),'Found %d unexpected inputs',length(varargin));
            
            % find existing instruments and delete
            ff = instrfind('RemoteHost',this.ipAddress,'RemotePort',this.remotePort,'LocalPort',this.localPort);
            if ~isempty(ff),delete(ff);end
            
            % initialize new instrument
            this.hUDP = udp(this.ipAddress,this.remotePort,'LocalPort',this.localPort,'Name','stimUDP');
            
            % open instrument
            fopen(this.hUDP);
            
            % set open property to TRUE
            this.isOpen = true;
        end % END function StimInterface
        
        function loadServer(this)
            % LOADSERVER Start the stim server executable
            %
            %   LOADSERVER(THIS)
            %   Start the stim server executable process either on the
            %   local machine or the remote machine depending on the
            %   "stimExeLocation" property.
            assert(this.isOpen,'StimInterface must be open to load the server');
            fprintf('[Here, the stimulation server would start]\n');
            this.isLoaded = true;
        end % END function loadServer
        
        function stopServer(this)
            % STOPSERVER Stops the stim server executable
            %
            %   STOPSERVER(THIS)
            %   Stop the stim server executable process either on the
            %   local machine or the remote machine depending on the
            %   "stimExeLocation" property.
            assert(this.isOpen&&this.isLoaded,'StimInterface must be open and loaded to stop the server');
            this.sendStringCommand('t;'); % terminate any ongoing stimulation
            fprintf('[Here, the stimulation server would stop]\n');
            this.isLoaded = false;
        end % END function stopServer
        
        function sendStringCommand(this,cmd)
            % SENDSTRINGCOMMAND Send a preformated string command
            %
            %   SENDSTRINGCOMMAND(THIS,CMD)
            %   Send a preformatted string command to the stim server (not
            %   validated). CMD should be a preformatted command string,
            %   e.g., '1,0,0,1;' (see Blackrock documentation).
            assert(this.isOpen&&this.isLoaded,'StimInterface must be open and loaded to send a command');
            fprintf('[Here, the stimulation command "%s" would be sent to the stimulation server]\n',cmd);
        end % END function sendStringCommand
        
        function delete(this)
            % DELETE Delete the object
            %
            %   DELETE(THIS)
            %   Stop the server and clean up network resources.
            if this.isLoaded
                
                % stop the server
                try
                    stopServer(this);
                catch ME
                    fprintf('Could not stop the server: %s\n',ME.message);
                end
            end
            if this.isOpen
                try 
                    
                    % clean up the network resource
                    if isa(this.hUDP,'udp')
                        if strcmpi(this.hUDP.Status,'open')
                            fclose(this.hUDP);
                        end
                        delete(this.hUDP);
                    end
                catch ME
                    fprintf('Could not clean up the UDP object: %s\n',ME.message);
                end
            end
        end % END function delete
    end % END methods
end % END classdef StimInterface
